# Supplementary material for: Structural basis for activation of the growth hormone-releasing hormone receptor
Source: Nat Commun. 2020 Oct 15;11:5205. doi: 10.1038/s41467-020-18945-0 (PMC7567103; doi:10.1038/s41467-020-18945-0)
Supplement: Supplementary file 3 — Source Data [file 41467_2020_18945_MOESM3_ESM.xlsx]

## Sheet: Figure 2d
Figure 2d
log [GHRH] (M)	WT					F187A			T192A					D193A			H194A			C195A					A271R			A271F			D274A			D276A					D350A					L354A			R357A
-6	100.463	100.249	103.103	103.597	106.877	99.6902	100.379	100.981	101.534	102.058	106.704	107.684	106.592	100.357	101.387	100.451	97.2326	101.101	105.863	93.2047	91.3751	94.6269	93.1927	102.251	96.7286	101.799	103.202	104.223	105.206	107.092	97.5266	98.122	106.877	102.027	100.964	102.931	103.158	108.432	36.7315	39.1695	45.8256	57.0655	30.3864	97.082	101.002	106.877	64.1766	64.2283	39.7878
-7	98.2018	98.8141	100.734	100.354	105.027	96.1005	97.7427	100.019	100.814	100.897	106.713	105.506	104.147	99.0333	100.723	100.027	96.4308	100.561	103.282	74.2095	74.8978	72.1326	77.0451	87.7164	98.5263	101.866	102.085	101.499	104.434	106.891	97.7677	100.123	105.027	100.901	100.611	100.543	101.839	106.386	24.2919	18.7207	14.7491	23.96	9.80643	96.743	100.59	105.027	30.649	29.1554	12.5373
-8	96.7779	96.8619	91.8758	92.7516	101.18	77.1007	90.1967	96.2532	98.9846	98.7841	99.9401	100.166	97.498	96.4605	99.4394	98.8586	89.7889	96.0401	98.7093	27.2045	28.7156	32.6599	33.229	41.3532	96.6165	100.29	99.4779	97.4542	99.9582	101.349	93.6299	87.2495	101.18	98.2364	96.5763	93.9635	95.0154	95.2192	1.90697	0.0841653	0.289982	9.77643	-4.88263	92.3767	98.0502	101.18	9.98595	5.61626	-0.0592637
-9	81.6094	83.24	84.6103	84.8602	90.4431	16.8426	53.1335	75.217	81.9308	88.4008	91.6288	90.7612	78.7048	81.5719	93.1995	93.8109	76.5461	72.6096	78.7614	4.13808	3.26044	15.1849	15.3769	1.67178	86.0329	96.6741	87.8822	85.106	89.3985	76.7042	64.7007	70.4844	90.4431	82.6475	78.6473	81.1681	84.6453	86.5555	-1.89033	-1.53282	-2.15286	16.4288	-9.53358	83.8363	86.8009	90.4431	3.15163	0.557137	-0.892136
-10	25.2656	28.3516	30.0738	33.2309	57.6189	5.12061	5.41337	12.4162	26.2727	26.7474	36.6533	36.4132	38.1684	25.9807	54.8397	62.9467	24.5128	39.9886	33.6344	0.970861	-1.82296	7.93576	8.23916	-7.16681	34.3704	66.225	56.4594	28.1811	26.5346	46.7295	22.4447	16.0926	57.6189	18.109	22.3786	17.2331	25.2743	23.0832	0.944787	-3.82428	-3.27952	9.21662	-10.0736	47.9925	32.6373	57.6189	2.3635	-3.24169	-1.34107
-11	0.717751	1.6701	4.09965	4.01011	41.1322	1.86275	-0.344473	8.95499	5.3935	0.540255	10.3201	6.27678	24.6595	12.2259	12.4393	12.7468	0.134766	7.49184	23.976	-2.17916	-3.31101	4.80655	9.03729	-6.51111	2.98722	10.4151	38.0572	3.50376	3.58355	38.7682	7.64422	-1.2295	41.1322	4.73889	1.34118	-5.97955	1.16801	48.0733	0.374821	-8.30867	-3.95068	5.1635	-10.6896	16.9006	1.00051	41.1322	-2.46325	0.241493	0.607812
-12	3.9105	3.1835	1.16288	1.31194	3.31843	-1.40227	-0.281303	5.5904	1.00825	4.80532	3.67553	5.39505	-3.67945	2.82614	1.13937	4.2115	0.746378	3.69235	-5.03918	-1.29065	-2.54326	6.68146	5.64316	-9.93547	-0.136997	6.86362	-1.60145	1.12443	1.3648	8.88858	4.92215	-1.39328	3.31843	-1.46114	9.51949	-8.73405	-2.30249	13.6325	-7.2466	-3.51979	1.97637	5.55588	-9.44757	16.0179	1.12671	3.31843	2.81476	-12.1188	-4.83132
-13	-2.78139	0.527746	-1.32345	-0.478645	-11.2022	1.05104	-1.97638	6.79359	0.993047	2.65615	5.20605	-5.89384	-4.5338	2.08793	-1.99667	3.77766	-0.835979	2.81	-13.9445	-0.25794	-4.51575	1.96453	7.34562	-9.32721	0.459685	6.51403	-9.75125	-1.75374	-2.90178	-7.12701	7.29716	-2.53191	-11.2022	1.33368	1.23984	-10.0982	-2.09639	-5.94642	-4.84338	-8.66997	7.39503	3.73694	-8.6044	-2.88308	2.47534	-11.2022	5.54129	-10.1796	-5.68589
[truncated: 2 more columns]

## Sheet: Figure 2e
Figure 2e
log [GHRH] (M)	WT					L119A					E122A			E123A			F126A					V129A			V179A			K182A					S209A			H210A			T213A
-6	100.463	100.249	103.103	103.597	106.877	101.432	102.09	101.638	103.567	101.815	93.4461	101.037	99.5368	98.6494	99.5677	101.096	100.964	99.6013	100.795	102.434	105.017	22.1437	27.9345	21.1694	99.6524	99.6985	107.476	95.098	92.852	97.5289	96.8795	101.302	99.9268	100.736	106.877	96.2711	100.798	106.877	100.281	94.8511	100.302	96.3894	105.929
-7	98.2018	98.8141	100.734	100.354	105.027	100.153	99.5181	95.2225	99.0904	97.8338	91.0718	100.79	98.5355	98.5477	99.9388	101.062	99.2102	96.6839	98.0055	95.7236	102.285	10.0089	8.17017	1.04744	98.1572	98.9735	107.895	76.3557	76.8793	64.5324	66.1685	75.9854	98.9977	100.303	105.027	95.6705	99.7251	105.027	97.4588	97.3146	88.3511	92.355	104.002
-8	96.7779	96.8619	91.8758	92.7516	101.18	90.3983	96.5863	84.4688	89.1216	82.853	89.0811	98.5581	93.6637	97.8691	96.204	95.0791	92.8309	86.5134	83.0256	84.6114	72.24	1.37627	2.81802	-10.0784	95.8252	95.0024	102.826	18.9862	21.7787	12.314	28.8915	15.0195	97.9774	99.8182	101.18	87.7299	96.4473	101.18	88.5944	92.8066	82.1917	83.3072	98.6293
-9	81.6094	83.24	84.6103	84.8602	90.4431	54.2341	75.9052	64.1937	72.7729	53.6246	74.8029	93.6078	55.5726	92.0197	90.5437	74.4678	56.1588	21.0997	61.0742	57.2983	28.1041	1.70972	-1.3555	-13.0144	89.1376	80.0491	93.2762	1.83821	0.65578	-0.660885	8.98582	-9.77244	90.3441	93.3132	90.4431	39.3031	73.2324	90.4431	73.1448	71.3769	48.6831	60.7369	78.1906
-10	25.2656	28.3516	30.0738	33.2309	57.6189	8.06342	2.4487	12.0686	18.3676	4.08402	26.5427	56.6014	36.4575	52.8144	56.7535	55.8277	4.68473	0.643803	11.1176	12.1878	-5.71557	-4.36641	-1.61076	-13.9904	41.5092	43.1974	57.4227	-0.335723	-1.44004	3.32234	4.85092	-7.47301	47.6101	54.458	57.6189	4.70776	15.9059	57.6189	12.2805	9.80098	8.30192	11.6664	31.3664
-11	0.717751	1.6701	4.09965	4.01011	41.1322	-1.30001	-2.5607	-1.56587	12.3772	-11.309	-1.84001	5.52938	3.9753	5.09058	-2.07947	6.41592	-0.222616	-4.14728	-0.0922811	3.9671	-2.23472	-3.95532	-4.94472	-14.4053	4.3718	7.06973	54.0468	-2.2125	-2.80479	1.40025	0.0853188	-11.4028	8.19944	9.53065	41.1322	-2.70452	3.53648	41.1322	-0.968783	-3.97577	-21.6366	-26.0953	29.0426
-12	3.9105	3.1835	1.16288	1.31194	3.31843	1.89318	2.74923	1.04532	-3.33924	-10.7226	-7.6785	0.392763	-1.85184	-4.09734	-5.10033	-1.31671	-3.78163	-4.23966	-1.18832	4.78682	-7.75084	-3.14202	-4.64027	-12.8172	0.494044	3.15307	-0.0724423	0.432945	-3.66719	-2.49513	0.510046	-13.7074	2.34097	1.44788	3.31843	-3.88695	0.79678	3.31843	-0.279691	-2.29361	-8.49313	13.758	0.156936
-13	-2.78139	0.527746	-1.32345	-0.478645	-11.2022	-2.27357	9.99667	7.82423	-2.28837	-9.13074	-1.06663	1.66894	-4.33868	2.02894	-2.34493	1.47022	-7.14827	4.57055	-10.3307	4.98492	-10.1235	1.25262	-2.62172	-14.8971	5.74281	6.47435	-8.18381	0.375382	-0.379294	-6.94369	5.85687	-8.54639	6.25441	6.63839	-11.2022	1.3006	0.205136	-11.2022	0.729971	-7.44559	-20.611	23.2401	-11.1395

## Sheet: Figure 2f
Figure 2f
log [GHRH] (M)	WT					W282A			I285A			K286A			I289A			N346A			L358A				E361A			L362A
-6	100.463	100.249	103.103	103.597	106.877	95.3908	104.787	103.881	88.7651	89.7069	87.8172	100.523	96.7005	97.2902	84.4187	92.2033	106.877	97.3911	105.651	105.327	101.827	103.284	103.362	104.549	33.4309	20.815	29.578	103.499	104.447	99.7792
-7	98.2018	98.8141	100.734	100.354	105.027	70.0473	94.5426	92.8238	40.5101	43.5128	37.603	99.0888	95.5836	95.1228	81.5307	91.2641	105.027	92.0582	102.569	102.65	99.0034	97.8707	98.4237	102.694	13.6063	-1.80935	21.6123	102.607	103.806	98.4733
-8	96.7779	96.8619	91.8758	92.7516	101.18	25.7224	43.4415	42.1744	9.30775	6.33419	6.02892	92.6666	84.1758	88.5914	33.4068	70.2384	101.18	71.8362	90.9786	92.1504	90.3988	85.9895	86.459	88.7514	6.09443	-0.514996	12.7049	101.067	103.538	96.9483
-9	81.6094	83.24	84.6103	84.8602	90.4431	2.83226	4.22821	2.04569	0.797655	1.03014	0.225635	54.2927	23.9659	26.4433	3.83568	11.5737	90.4431	16.0079	43.1651	44.6521	27.0671	56.927	56.5779	60.6	6.84737	-0.0636536	2.45371	93.0397	100.396	83.9031
-10	25.2656	28.3516	30.0738	33.2309	57.6189	-1.18432	3.7236	0.41259	1.67356	-0.0937865	-0.0609201	14.2431	4.70993	-10.8846	1.74427	2.98031	57.6189	1.39748	4.3154	3.21271	7.99246	6.21389	9.84302	4.6376	6.60874	1.43078	-2.77621	43.7643	60.598	22.0348
-11	0.717751	1.6701	4.09965	4.01011	41.1322	-0.868716	1.73177	0.9715	-2.94165	-0.926627	-1.79765	6.88566	0.771888	-13.6843	-3.58463	-2.31959	41.1322	0.391547	-0.122532	-2.61596	9.1668	-0.120151	0.74501	4.03961	3.7983	4.02656	-3.62485	11.7773	13.6283	-7.91476
-12	3.9105	3.1835	1.16288	1.31194	3.31843	-2.97094	1.5682	-0.100631	-0.455927	2.00888	4.02051	4.39075	0.642876	-13.573	-1.41352	-1.47041	3.31843	0.328672	4.86132	2.38681	6.43713	1.54926	-1.41512	-8.31305	4.86405	-0.237693	-2.17419	5.99562	6.64006	-9.05309
-13	-2.78139	0.527746	-1.32345	-0.478645	-11.2022	-2.48844	4.08007	1.44164	2.10184	4.27006	6.04228	6.96685	-0.83721	-14.0569	-2.73128	7.18972	-11.2022	1.51434	0.604321	-0.925719	8.52742	-4.96832	-0.712212	-13.7107	4.20952	1.98711	2.26831	10.3878	5.16825	-7.82033

## Sheet: Figure 4b
Figure 4b
log [GHRH] (M)	WT					D60G			E72K			P77L			R94Q			S140P			N162I			N162D			H165Q
-6	100	100	100	100	100	84.8047	95.4247	91.5975	96.9273	109.279	95.968	100.783	110.921	102.827	88.8455	96.7278	92.5836	46.4587	43.1383	74.8754	100.408	110.297	101.148	58.7102	24.6294	39.6135	49.5767	45.6484	61.4397
-7	97.846	98.8894	99.3962	100.149	99.2301	31.4847	54.7587	39.4236	93.9101	102.023	93.2307	99.1018	105.145	101.576	40.7065	68.8235	65.0867	12.8063	5.0091	4.188	98.8005	105.895	100.701	-2.49964	2.95176	-8.64103	-0.6052	8.10995	-3.77544
-8	93.2173	96.6721	97.562	92.043	97.6142	7.00469	8.93475	-8.1032	87.8329	96.2423	88.8869	96.93	97.4681	99.9986	11.896	18.5186	7.62995	2.88891	3.58329	-1.41577	96.6664	100.636	98.4507	-7.52585	-0.59862	-8.53839	-6.64196	5.37458	-8.5483
-9	76.4647	87.1036	94.082	58.4841	87.3606	1.83754	3.27353	-11.0901	61.8072	62.837	50.9438	81.7265	57.3813	94.1111	4.6498	6.80754	-6.25133	-1.04865	0.477457	-1.57968	79.4198	55.5243	89.2138	-5.75828	1.06754	-13.1309	-7.92925	4.36526	-8.51136
-10	23.3641	32.7828	48.7431	11.7717	45.0632	-1.98739	1.89994	-10.2158	2.18036	13.515	-3.33638	17.1147	10.1451	40.2843	2.2595	5.76657	-5.75944	-2.31601	1.62556	-2.32217	15.0885	10.4338	35.4925	-6.0725	0.310183	-12.5609	-9.58653	5.86368	-4.09343
-11	2.6465	4.6768	2.86528	-1.82854	2.61205	-1.15635	0.226044	-11.207	-8.07164	8.88169	-12.286	-5.03467	1.69912	0.957033	-0.05553	3.80157	-7.68443	-1.2111	0.523438	-3.71478	-3.24605	5.0012	-5.24973	-9.76841	-0.69999	-12.5386	-9.84288	3.08184	-4.47646
-12	0.741308	1.09147	-4.48124	-0.07164	-2.15241	-5.13824	0.662664	-11.6406	-9.60776	9.33695	-8.60412	-9.22547	4.19059	-5.8741	-0.74053	4.81194	-10.0215	-2.60993	0.080314	-4.20606	-4.96546	4.14751	-6.51719	-9.24481	0.259926	-11.6857	-6.78111	3.39154	-4.93963
-13	4.77e-15	-1.8e-14	4.8e-15	0	5.33e-15	-3.09337	4.63984	-11.3617	-10.9792	9.07186	-8.66677	-9.65735	4.64629	-1.23903	2.60654	3.16296	-8.88158	-4.64854	-0.12486	-0.57343	-4.93475	4.21904	-6.49772	-6.41842	1.32161	-12.6604	-6.77008	6.43801	-4.07119
log [GHRH] (M)	WT								T171S					A176V					M214V			A271V			S292W					P336L				D350G				R357C
-6	100	100	100	100	100	100	100	100	101.387	103.661	98.9185	102.452	102.343	94.9822	99.0511	96.0618	98.7086	95.7675	98.0097	106.484	92.7933	102.973	113.037	100.895	101.111	103.341	101.439	103.586	102.905	102.219	108.76	100.892	99.1391	102.929	110.205	98.2215	100.637	82.2334	58.3132	57.921
-7	97.846	98.8894	99.3962	100.149	99.2301	98.3685	99.7887	98.2576	100.991	103.65	97.4635	100.18	101.339	90.4155	95.7293	93.0306	92.8841	92.9474	93.747	98.0677	83.0783	102.199	109.916	99.9644	99.1889	102.45	99.4128	101.515	102.174	101.574	105.744	100.375	98.0233	102.698	108.963	97.6659	99.6471	44.1801	19.4401	14.7976
-8	93.2173	96.6721	97.562	92.043	97.6142	96.444	98.2812	95.2214	100.029	103.27	96.2222	99.1442	99.4579	83.0361	89.5154	84.506	83.6622	83.287	90.337	81.0809	71.9015	101.196	103.783	97.6965	97.5347	100.735	97.7255	98.7936	101.127	100.017	87.5317	97.5565	95.0373	101.434	104.154	94.4121	98.0279	14.9076	10.2848	0.079863
-9	76.4647	87.1036	94.082	58.4841	87.3606	88.71	88.4315	85.821	90.4093	99.7946	80.5742	83.9403	90.4815	30.4113	47.9849	41.6116	33.2145	31.0003	51.7767	24.5078	16.2592	95.4613	68.8771	88.3496	82.4237	90.7119	81.7255	80.6247	92.5454	89.9839	27.4595	78.34	75.7418	95.8753	79.5948	74.013	84.8022	-2.06388	9.91587	-5.7753
-10	23.3641	32.7828	48.7431	11.7717	45.0632	39.7309	42.0088	42.4691	38.856	76.6034	31.738	20.0273	33.1505	2.46389	10.5572	6.81472	7.67063	-0.47855	-2.05285	-0.09348	-5.71536	63.8623	12.0433	20.8056	18.5057	28.6835	15.9008	18.3127	34.5883	22.0241	1.32972	5.60185	2.42096	43.5988	31.4717	3.55448	11.4597	-2.89467	11.0694	-8.62905
-11	2.6465	4.6768	2.86528	-1.82854	2.61205	6.56015	7.43937	3.25902	2.22936	15.9306	1.46001	1.7338	2.67501	-4.25386	6.01069	1.05741	3.18792	-2.34266	-6.18969	1.68533	-8.56465	3.73791	-0.30142	-3.71728	-1.25074	7.28083	-1.76417	0.903095	4.56694	-1.73603	-0.83062	-1.89797	-9.46507	2.1148	18.4083	-7.67586	-8.99883	-1.07993	7.63552	-4.22292
-12	0.741308	1.09147	-4.48124	-0.07164	-2.15241	0.643372	0.094746	-1.43781	-0.81687	7.86157	-0.85389	-0.22692	1.14997	-2.05351	5.32991	1.35123	2.20894	-0.62761	-5.50452	-0.25105	-7.53813	-0.54671	1.54515	-4.79105	-3.91163	4.61345	-3.0327	3.59573	2.38624	-5.22083	0.480753	-7.98722	-13.2931	0.182336	15.5656	-10.6756	-11.5885	-1.9084	7.99241	-5.468
-13	4.77e-15	-1.8e-14	4.8e-15	0	5.33e-15	2.01e-14	0	-8.60423e-15	-1.80847	6.46202	1.45883	2.01589	-0.02871	-4.06512	7.93264	0.878343	3.54148	-1.39979	-6.25382	1.94344	-8.33136	0.454195	1.44627	-6.82301	-4.38485	5.47562	-2.23514	0.578592	5.23328	-3.22383	1.6828	-2.91027	-12.8627	-0.02483	18.3613	-3.55433	-10.792	-1.03442	6.97765	-7.50896

## Sheet: Figure 4c
Figure 4c	WT								D60G			E72K				P77L				R94Q				S140P				N162D				N162I				H165Q				T171S				A176V				M214V
Experiment ID	0326	0329	0403	0410	0415	0422	0424-1	0424-2	0415	0422	0430	0326	0329	0403	0410	0329	0403	0410	0430	0326	0329	0403	0410	0329	0403	0410	0430	0329	0403	0410	0430	0326	0329	0403	0410	0326	0329	0403	0410	0326	0329	0403	0410	0326	0329	0403	0410	0326	0329
AUC	100	100	100	100	100	100	100	100	115.524	83.2341	96.8247	90.5729	104.193	96.4024	91.8345	84.3075	79.7561	105.607	72.1123	71.3125	81.1309	86.0366	49.1562	114.74	110.305	47.8443	105.936	56.0928	104.085	90.2558	111.367	87.3222	84.3075	82.0732	93.9031	62.2511	91.6137	26.0305	63.7452	100.203	116.01	97.6219	94.2842	68.1837	58.3227	68.2317	49.9728	33.523	82.5286
		P values	*P<0.05， **P<0.01
	WT
	D60G	0.88263
	E72K	0.216929
	P77L	0.273294
	R94Q	0.0138911	*
	S140P	0.697117
	N162D	0.31115
	N162I	0.00222738	**
	H165Q	0.0270704	*
	T171S	0.688025
	A176V	0.000118029	**
	M214V	0.00973642	**
	A271V	0.353177
	S292W	0.481864
	P366L	0.793275
	D350G	0.435817
	R357C	0.332007
[truncated: 19 more columns]

## Sheet: Supplementary Figure 1b
Extended Data Figure 1b
Time (min)	GHRHR(23-423)-LgBit/Peptide 86			GHRHR(23-423)-LgBit/Peptide114
-2.5	16473056	16259552	14155712	36152	35320	39780
-2.33	16692592	16265064	14472728	36336	35640	40304
-2.17	16728192	16257208	14558384	36056	35768	40732
-2	16757464	16315696	14631752	36104	36224	41372
-1.83	16769024	16299208	14641520	36480	36288	42076
-1.67	16473056	16259552	14630776	36152	35320	41120
-1.5	16692592	16265064	14640512	36336	35640	41260
-1.33	16728192	16257208	14646936	36056	35768	41224
-1.17	16757464	16315696	14666008	36104	36224	41320
-1	16769024	16299208	14661040	36480	36288	41976
-0.83	16771912	16297048	14656528	36768	35664	42268
-0.67	16801936	16302064	14630480	36880	36992	42356
-0.5	16779952	16249912	14524864	36760	36256	41556
-0.33	16722176	16311376	14522616	36768	37216	42340
-0.17	16790680	16299760	14582880	36640	36448	42308
0.33	15015352	14748368	12987928	33808	34104	38688
0.48	15123368	14765968	13216416	34128	33608	39080
0.63	15189944	14802976	13315184	34088	33232	39028
0.78	15234184	14840928	13401408	33808	34280	40060
0.93	15264552	14863864	13434368	34488	33504	40364
1.1	15306808	14895144	13464600	34936	33672	40500
1.25	15336120	14891104	13466152	34376	33704	40800
1.4	15358488	14920744	13487048	34656	33696	40872
1.55	15397312	14914616	13479776	35264	33560	41236
1.7	15402920	14913096	13492432	34800	33664	41832
1.85	15396600	14926280	13511464	34032	34472	41272
2	15429216	14944184	13528632	35264	34856	41388
2.15	15451008	14963744	13500776	34664	33800	41856
2.3	15443920	14962336	13527240	35144	33872	41516
2.45	15467416	14963688	13572016	34872	34504	41764
2.6	15474240	14960704	13600672	35264	34528	41828
2.75	15465920	14932080	13609008	34704	34336	41888
2.9	15445680	14944680	13602776	35840	34600	41516
3.05	15453216	14954672	13648952	35072	34152	41584
3.2	15471792	14967456	13655912	34912	35064	41208
3.35	15470336	14958568	13653568	35152	34264	41700
3.52	15467984	14978760	13651688	34472	34864	41940
3.67	15473680	14975696	13628136	35144	34512	41880
3.83	15497008	14971352	13636576	34672	34824	41736
4	15487704	14979576	13641288	34976	35240	41912
4.17	15500264	14977792	13643392	35296	34824	41812
4.33	15505808	14985824	13655016	34656	34616	42168
4.5	15488152	14992424	13663800	35104	35544	41672
4.67	15500832	14971976	13656408	34920	34712	41796
4.83	15494160	14959288	13668360	35056	34752	41448
5	15489184	14948056	13685824	35072	34232	41548
5.17	15485184	14947432	13685416	34704	34624	41320
5.33	15480152	14933208	13648432	35128	34312	41372
5.5	15461872	14925512	13650848	34872	34320	41172
5.67	15463536	14907352	13669488	34464	34344	41460
5.83	15453928	14904712	13665648	34720	34888	41120
6	15458752	14906264	13679048	35008	34576	40992
6.17	15459096	14902312	13661648	34968	35112	41180
6.33	15447496	14883896	13657688	33976	34192	40924
6.5	15460392	14890256	13655568	34336	33976	41460
6.67	15439968	14859424	13647600	35016	34112	41604
6.83	15431816	14842816	13641736	34448	34936	41208
7	15406392	14850264	13625856	34296	34128	41208
7.17	15426056	14829064	13646872	34336	34216	40568
7.33	15402232	14824424	13656760	35024	33712	41356
7.5	15401328	14816144	13629992	34096	33672	40868
7.67	15382056	14806608	13639648	34272	34360	40696
7.83	15389528	14778752	13628640	34640	33728	41264
8	15381312	14782776	13606520	34160	33296	40784
8.17	15362056	14746952	13594120	33704	33272	40856
8.33	15359656	14767936	13622280	34104	34152	40640
8.5	15328136	14710072	13571336	33592	33912	40936
8.67	15317944	14722520	13606352	33832	33856	40364
8.83	15320040	14675536	13588624	33616	33400	40884
9	15286904	14691424	13576744	34104	33872	40684
9.17	15266256	14673632	13551496	33184	33904	40320
9.33	15244688	14641320	13531040	33848	32600	39924
9.5	15235408	14626424	13541888	33616	32976	39860
9.67	15215712	14599208	13520352	32816	33632	40184
9.83	15205400	14606888	13489552	33352	33480	40076
10	15204568	14594976	13489800	33208	33256	40392

## Sheet: Supplementary Figure 1c
Extended Data Figure 1c
Time (min)	GHRHR(23-423)-LgBiT/Peptide 86			GHRHR(23-405)-LgBiT/Peptide 86			GHRHR(23-405)-15AA-LgBiT/Peptide 86
-2.5	99.1972	97.1225	98.3078	99.4344	97.9623	99.9871	98.9862	95.4899	97.2117
-2.33	99.8792	99.2996	99.3279	99.8866	99.8358	100.593	99.5198	98.1578	98.2085
-2.17	99.9629	99.8876	99.724	100.075	100.516	100.67	99.7256	98.8679	98.7319
-2	100.231	100.39	99.9958	100.099	100.652	100.655	100.073	99.3494	99.2628
-1.83	100.213	100.459	100.078	100.274	100.617	100.6	100.173	99.4578	99.566
-1.67	99.1972	100.385	100.217	99.4344	100.637	100.575	98.9862	100.095	99.8083
-1.5	99.8792	100.451	100.266	99.8866	100.741	100.308	99.5198	100.24	100.272
-1.33	99.9629	100.495	100.335	100.075	100.532	100.101	99.7256	100.66	100.366
-1.17	100.231	100.625	100.448	100.099	100.473	100.075	100.073	100.812	100.579
-1	100.213	100.592	100.433	100.274	100.245	99.9296	100.173	100.884	100.634
-0.83	100.218	100.56	100.33	100.176	100.215	99.7625	100.417	101.339	100.875
-0.67	100.323	100.382	100.274	100.213	99.9146	99.6863	100.563	101.349	101.378
-0.5	100.1	99.6569	99.6562	99.9698	99.1335	98.5858	100.478	100.692	100.672
-0.33	100.109	99.6407	100.388	100.114	98.9697	99.2763	100.731	101.092	101.24
-0.17	100.283	100.055	100.219	99.991	99.556	99.1949	100.857	101.515	101.196
0.33	90.1998	89.1124	90.0513	90.1505	87.6957	89.8595	92.1393	91.1574	93.2002
0.48	90.5804	90.6806	91.2624	90.0772	89.045	89.8666	92.0805	92.6662	93.426
0.63	90.8952	91.3596	91.8641	90.3047	89.263	89.8612	92.1622	93.3419	93.5407
0.78	91.1445	91.9518	92.3096	90.5305	89.6802	89.875	92.2749	93.8249	93.6983
0.93	91.3061	92.1765	92.4381	90.7032	89.8037	89.9324	92.5971	94.0849	94.0905
1.1	91.5286	92.3848	92.6064	90.8426	89.9375	90.048	92.7497	94.5824	94.1852
1.25	91.6055	92.395	92.7856	90.8422	89.9612	90.0236	92.6918	94.9661	94.2516
1.4	91.7631	92.5379	92.5974	90.9314	89.9723	90.0425	92.7086	94.8774	94.4459
1.55	91.8615	92.4889	92.5262	91.0343	90.0463	89.8323	92.9784	95.2931	94.7288
1.7	91.8752	92.5767	92.7251	90.9859	90.0407	89.9648	93.1303	95.4481	94.797
1.85	91.8951	92.7047	92.8457	91.0279	90.1448	90.054	93.2	95.7039	95.0771
2	92.0495	92.8227	92.8268	91.134	90.204	89.9789	93.438	95.5441	95.1439
2.15	92.1739	92.6323	92.791	91.1242	89.9521	89.7617	93.4829	95.9036	95.1834
2.3	92.149	92.8138	93.0634	91.2335	90.0495	90.0658	93.4889	96.012	95.4527
2.45	92.2234	93.1228	93.2264	91.2065	90.3402	90.144	93.7122	96.1603	95.8728
2.6	92.2347	93.3177	93.0936	91.2088	90.3446	90.0719	93.5878	96.7763	95.9612
2.75	92.1229	93.3752	93.3443	91.2586	90.5018	90.3026	93.5968	96.8233	96.2613
2.9	92.1005	93.3329	93.2265	91.2218	90.5406	90.1942	93.7728	96.9169	96.2575
3.05	92.1541	93.6501	93.3431	91.2162	90.5059	90.3718	93.9755	97.1227	96.3109
3.2	92.2491	93.6972	93.2878	91.2548	90.6063	90.4288	93.8844	97.4091	96.7051
3.35	92.2166	93.6814	93.2234	91.2395	90.6221	90.2409	93.9851	97.2978	96.745
3.52	92.2714	93.6683	93.2866	91.2783	90.4691	90.2905	94.0525	97.4695	96.6182
3.67	92.2795	93.5085	93.1728	91.2258	90.4485	90.2667	94.2116	97.8102	96.9641
3.83	92.3376	93.5652	93.2814	91.3708	90.5513	90.1711	94.1659	97.7223	97.0517
4	92.3333	93.5976	93.394	91.4352	90.2879	90.2182	94.3449	97.9521	97.0933
4.17	92.3663	93.612	93.3145	91.4069	90.2915	90.2043	94.3012	97.9341	97.1508
4.33	92.4073	93.6924	93.1978	91.4469	90.3248	90.1717	94.4144	98.2151	97.3958
4.5	92.3726	93.7516	93.168	91.4364	90.4362	90.1697	94.456	98.1909	97.1526
4.67	92.3489	93.7008	93.2455	91.4868	90.5207	90.1319	94.4396	98.263	97.5327
4.83	92.2909	93.7829	93.2392	91.4912	90.4196	90.2589	94.5193	98.4948	97.6293
5	92.2424	93.9027	93.2612	91.455	90.3352	90.0758	94.5583	98.5731	97.5737
5.17	92.2285	93.9003	93.0466	91.4464	90.4331	90.0961	94.6985	98.4504	97.867
5.33	92.1701	93.6457	93.0795	91.3898	90.3078	89.9281	94.6497	98.5101	97.8428
5.5	92.092	93.6631	93.0807	91.3587	90.1384	89.9109	94.7359	98.6776	97.5371
5.67	92.0419	93.7912	93.0759	91.2324	90.2656	89.9198	94.8079	98.6542	97.7937
5.83	92.0043	93.7638	93.064	91.1963	90.2254	89.96	94.7445	98.94	97.7507
6	92.0234	93.8548	93.167	91.1994	90.2375	89.8986	94.5145	98.5248	97.765
6.17	92.0119	93.7357	93.0489	91.1981	90.1028	89.7697	94.7114	98.7876	97.8144
6.33	91.9214	93.7098	92.9029	91.2002	90.1215	89.7555	94.6752	98.923	98.0375
6.5	91.979	93.6966	92.7702	91.1027	89.953	89.835	94.5712	98.9346	98.2424
6.67	91.8248	93.642	92.7896	91.1616	89.83	89.6108	94.6826	98.9269	97.8683
6.83	91.7508	93.6014	92.7015	91.0478	89.8984	89.5672	94.7999	98.9483	98.0397
7	91.6956	93.4915	92.755	91.0342	89.7205	89.5124	94.791	98.8862	98.1613
7.17	91.6899	93.6363	92.7763	90.9553	89.8005	89.4917	94.591	99.0273	97.9774
7.33	91.605	93.7028	92.5581	90.8146	89.7432	89.5029	94.6612	98.6608	97.6268
7.5	91.5756	93.5195	92.5006	90.8039	89.6657	89.4169	94.5823	98.9698	98.0041
7.67	91.4901	93.5869	92.4934	90.8296	89.6383	89.3387	94.4185	98.949	97.9614
7.83	91.4282	93.5111	92.4922	90.7845	89.6405	89.2958	94.5114	98.8869	97.8954
8	91.4141	93.3593	92.2665	90.7428	89.5971	89.246	94.3564	99.0117	97.8646
8.17	91.2465	93.2744	92.2715	90.6807	89.6003	89.3429	94.4732	98.8027	97.9383
8.33	91.3033	93.4671	92.2567	90.6482	89.4312	89.2762	94.3028	98.9009	97.9847
8.5	91.0329	93.1186	92.0767	90.495	89.1718	89.1147	94.2228	98.8939	98.0654
8.67	91.0407	93.358	92.109	90.5665	89.3863	89.062	94.3689	98.8497	97.8064
8.83	90.9032	93.2367	91.888	90.4651	89.3223	88.9353	94.1401	98.6807	97.7581
9	90.8526	93.1538	91.8488	90.3592	89.0306	88.9259	94.165	98.7968	97.6621
9.17	90.7352	92.9817	91.6068	90.3412	89.0584	88.7143	94.2256	98.7299	97.6485
9.33	90.5722	92.8406	91.6384	90.0746	88.8225	88.7596	94.0043	98.4038	97.5789
9.5	90.4978	92.9153	91.3935	90.1502	88.7819	88.6946	94.0084	98.7985	97.5286
9.67	90.3571	92.769	91.2361	90.0128	88.601	88.5145	93.7279	98.4393	97.4581
9.83	90.3489	92.5575	91.0498	89.9522	88.5076	88.4596	93.6789	98.4561	97.3969
10	90.3096	92.558	91.0913	89.807	88.5671	88.2812	93.6371	98.4775	97.2677

## Sheet: Supplementary Figure 1d
Extended Data Figure 1d
	GHRHR(23-423)-LgBiT/Peptide 86			GHRHR(23-405)-LgBiT/Peptide 86			GHRHR(23-405)-15AA-LgBiT/Peptide 86
	Mean	SEM	N	Mean	SEM	N	Mean	SEM	N
AUC	112.7	0.7785	3	89.85	0.7351	3	148.6	1.79	3
			P values	*P<0.05， **P<0.01
		GHRHR(23-405)-15AA-LgBiT/Peptide 86
		GHRHR(23-405)-LgBiT/Peptide 86	0.00646417	**
		GHRHR(23-423)-LgBiT/Peptide 86	0.0346301	*

## Sheet: Supplementary Figure 1e
Extended Data Figure 1e
GHRHR(23-405)-Gs		GHRHR(23-405)-LgBiT-Gs-HiBiT
10		10
superdex 200 24ml eltue 20200809 405:10_UV		superdex 200 24ml eltue 20200809 405 15a001:10_UV
ml	mAU	ml	mAU
0	-0.01	0	0.668
0.0199827	-0.009	0.0199903	0.054
0.0399654	-0.021	0.0399806	0.039
0.0599481	-0.016	0.0599709	0.008
0.0799308	0.002	0.0799613	0.012
0.0999135	0.004	0.0999516	0.01
0.119896	-0.01	0.119942	0.027
0.139879	-0.026	0.139932	0.014
0.159862	-0.037	0.159923	0.025
0.179844	-0.003	0.179913	0.026
0.199827	0.003	0.199903	0.018
0.21981	0.002	0.219893	0.023
0.239792	-0.002	0.239884	0.045
0.259775	0	0.259874	0.024
0.279758	0.018	0.279864	0.018
0.29974	0.026	0.299855	0.035
0.319723	0.051	0.319845	0.04
0.339706	0.059	0.339835	0.049
0.359688	0.049	0.359826	0.051
0.379671	0.059	0.379816	0.06
0.399654	0.044	0.399806	0.046
0.419637	0.058	0.419797	0.047
0.439619	0.059	0.439787	0.032
0.459602	0.04	0.459777	0.041
0.479585	0.042	0.479768	0.056
0.499567	0.052	0.499758	0.037
0.51955	0.032	0.519748	0.04
0.539533	0.06	0.539738	0.073
0.559515	0.044	0.559729	0.075
0.579498	0.03	0.579719	0.052
0.599481	0.027	0.599709	0.04
0.619463	0.031	0.6197	0.058
0.639446	0.015	0.63969	0.07
0.659429	0.034	0.65968	0.051
0.679412	0.02	0.679671	0.053
0.699394	0.005	0.699661	0.07
0.719377	0.028	0.719651	0.052
0.73936	0.023	0.739642	0.075
0.759342	0.013	0.759632	0.051
0.779325	0.012	0.779622	0.047
0.799308	0.007	0.799613	0.066
0.81929	0.027	0.819603	0.077
0.839273	-0.002	0.839593	0.047
0.859256	-0.002	0.859583	0.061
0.879239	0.009	0.879574	0.054
0.899221	0.02	0.899564	0.069
0.919204	0.013	0.919554	0.069
0.939187	-0.008	0.939545	0.063
0.959169	0.011	0.959535	0.09
0.979152	0.015	0.979525	0.075
0.999135	0.014	0.999516	0.079
1.01912	0.006	1.01951	0.089
1.0391	0.005	1.0395	0.083
1.05908	-0.004	1.05949	0.08
1.07907	0.01	1.07948	0.087
1.09905	-0.005	1.09947	0.094
1.11903	-0.009	1.11946	0.102
1.13901	0.016	1.13945	0.105
1.159	0.005	1.15944	0.103
1.17898	-0.004	1.17943	0.098
1.19896	-0.012	1.19942	0.101
1.21894	-0.009	1.21941	0.123
1.23893	-0.004	1.2394	0.124
1.25891	-0.014	1.25939	0.102
1.27889	0.007	1.27938	0.136
1.29888	-0.004	1.29937	0.117
1.31886	-0.005	1.31936	0.122
1.33884	-0.011	1.33935	0.145
1.35882	0.001	1.35934	0.134
1.37881	0.007	1.37933	0.145
1.39879	-0.004	1.39932	0.137
1.41877	-0.016	1.41931	0.14
1.43875	-0.003	1.4393	0.157
1.45874	0.009	1.45929	0.149
1.47872	-0.016	1.47928	0.145
1.4987	-0.001	1.49927	0.177
1.51868	-0.003	1.51926	0.168
1.53867	-0.005	1.53925	0.178
1.55865	-0.018	1.55924	0.169
1.57863	-0.001	1.57923	0.193
1.59862	0.003	1.59923	0.185
1.6186	0.001	1.61922	0.192
1.63858	-0.009	1.63921	0.199
1.65856	0	1.6592	0.206
1.67855	-0.01	1.67919	0.195
1.69853	-0.002	1.69918	0.205
1.71851	-0.017	1.71917	0.216
1.73849	-0.003	1.73916	0.209
1.75848	0.008	1.75915	0.231
1.77846	0.016	1.77914	0.238
1.79844	0.001	1.79913	0.226
1.81843	-0.012	1.81912	0.232
1.83841	-0.001	1.83911	0.253
1.85839	-0.006	1.8591	0.242
1.87837	-0.018	1.87909	0.284
1.89836	-0.003	1.89908	0.263
1.91834	0	1.91907	0.267
1.93832	-0.006	1.93906	0.26
1.9583	-0.03	1.95905	0.277
1.97829	-0.012	1.97904	0.267
1.99827	-0.007	1.99903	0.274
2.01825	-0.009	2.01902	0.297
2.03823	-0.003	2.03901	0.279
2.05822	0.012	2.059	0.289
2.0782	-0.004	2.07899	0.285
2.09818	0.004	2.09898	0.295
2.11817	-0.001	2.11897	0.296
2.13815	0.011	2.13896	0.321
2.15813	0.014	2.15895	0.306
2.17811	-0.011	2.17894	0.301
2.1981	-0.002	2.19893	0.322
2.21808	-0.008	2.21892	0.311
2.23806	-0.004	2.23892	0.317
2.25804	-0.001	2.25891	0.325
2.27803	-0.001	2.2789	0.319
2.29801	-0.019	2.29889	0.331
2.31799	-0.011	2.31888	0.335
2.33798	-0.02	2.33887	0.333
2.35796	-0.017	2.35886	0.318
2.37794	0.002	2.37885	0.345
2.39792	-0.007	2.39884	0.343
2.41791	-0.012	2.41883	0.323
2.43789	-0.007	2.43882	0.333
2.45787	-0.003	2.45881	0.344
2.47785	-0.004	2.4788	0.359
2.49784	-0.01	2.49879	0.35
2.51782	-0.012	2.51878	0.355
2.5378	-0.024	2.53877	0.351
2.55778	-0.001	2.55876	0.364
2.57777	-0.011	2.57875	0.355
2.59775	-0.016	2.59874	0.367
2.61773	-0.003	2.61873	0.345
2.63772	0	2.63872	0.366
2.6577	0.001	2.65871	0.372
2.67768	-0.004	2.6787	0.365
2.69766	-0.024	2.69869	0.36
2.71765	0.001	2.71868	0.366
2.73763	-0.015	2.73867	0.379
2.75761	-0.005	2.75866	0.372
2.77759	-0.015	2.77865	0.365
2.79758	-0.011	2.79864	0.393
2.81756	-0.01	2.81863	0.371
2.83754	0.003	2.83862	0.387
2.85753	-0.004	2.85861	0.392
2.87751	-0.002	2.87861	0.367
2.89749	0.007	2.8986	0.391
2.91747	-0.005	2.91859	0.375
2.93746	-0.008	2.93858	0.392
2.95744	-0.003	2.95857	0.392
2.97742	-0.02	2.97856	0.377
2.9974	0.005	2.99855	0.37
3.01739	0.006	3.01854	0.367
3.03737	-0.012	3.03853	0.378
3.05735	0.006	3.05852	0.381
3.07733	-0.002	3.07851	0.379
3.09732	-0.02	3.0985	0.387
3.1173	-0.023	3.11849	0.384
3.13728	-0.035	3.13848	0.382
3.15727	-0.009	3.15847	0.378
3.17725	-0.016	3.17846	0.38
3.19723	0.008	3.19845	0.379
3.21721	-0.035	3.21844	0.39
3.2372	-0.012	3.23843	0.358
3.25718	-0.003	3.25842	0.387
3.27716	-0.011	3.27841	0.367
3.29714	-0.02	3.2984	0.389
3.31713	-0.003	3.31839	0.361
3.33711	-0.003	3.33838	0.363
3.35709	-0.011	3.35837	0.38
3.37708	-0.015	3.37836	0.352
3.39706	-0.013	3.39835	0.344
3.41704	-0.007	3.41834	0.369
3.43702	-0.004	3.43833	0.355
3.45701	-0.005	3.45832	0.358
3.47699	-0.001	3.47831	0.364
3.49697	-0.001	3.4983	0.349
3.51695	0.001	3.5183	0.36
3.53694	0.001	3.53829	0.368
3.55692	-0.026	3.55828	0.33
3.5769	-0.019	3.57827	0.345
3.59688	-0.011	3.59826	0.341
3.61687	-0.021	3.61825	0.325
3.63685	-0.005	3.63824	0.323
3.65683	-0.02	3.65823	0.308
3.67682	-0.009	3.67822	0.308
3.6968	-0.011	3.69821	0.301
3.71678	-0.007	3.7182	0.304
3.73676	-0.006	3.73819	0.284
3.75675	-0.022	3.75818	0.274
3.77673	0.014	3.77817	0.273
3.79671	-0.002	3.79816	0.261
3.81669	-0.017	3.81815	0.257
3.83668	-0.014	3.83814	0.245
3.85666	-0.027	3.85813	0.236
3.87664	-0.009	3.87812	0.205
3.89663	-0.009	3.89811	0.211
3.91661	-0.031	3.9181	0.187
3.93659	-0.012	3.93809	0.188
3.95657	-0.025	3.95808	0.188
3.97656	-0.033	3.97807	0.164
3.99654	-0.022	3.99806	0.15
4.01652	0.005	4.01805	0.151
4.0365	-0.026	4.03804	0.151
4.05649	-0.012	4.05803	0.149
4.07647	-0.019	4.07802	0.15
4.09645	-0.029	4.09801	0.126
4.11643	-0.022	4.118	0.139
4.13642	-0.004	4.13799	0.137
4.1564	-0.01	4.15799	0.126
4.17638	-0.029	4.17798	0.124
4.19637	-0.014	4.19797	0.125
4.21635	-0.016	4.21796	0.133
4.23633	-0.025	4.23795	0.123
4.25631	-0.016	4.25794	0.121
4.2763	-0.015	4.27793	0.119
4.29628	-0.026	4.29792	0.111
4.31626	-0.015	4.31791	0.112
4.33624	-0.02	4.3379	0.131
4.35623	-0.015	4.35789	0.118
4.37621	-0.014	4.37788	0.107
4.39619	-0.021	4.39787	0.116
4.41618	-0.007	4.41786	0.127
4.43616	-0.009	4.43785	0.132
4.45614	-0.016	4.45784	0.155
4.47612	-0.012	4.47783	0.13
4.49611	-0.005	4.49782	0.136
4.51609	-0.021	4.51781	0.128
4.53607	-0.021	4.5378	0.127
4.55605	-0.025	4.55779	0.136
4.57604	-0.024	4.57778	0.15
4.59602	-0.024	4.59777	0.14
4.616	0.006	4.61776	0.15
4.63598	0.004	4.63775	0.16
4.65597	-0.017	4.65774	0.181
4.67595	-0.022	4.67773	0.18
4.69593	-0.026	4.69772	0.178
4.71592	-0.01	4.71771	0.191
4.7359	-0.033	4.7377	0.189
4.75588	-0.035	4.75769	0.193
4.77586	-0.022	4.77768	0.196
4.79585	-0.004	4.79768	0.209
4.81583	-0.003	4.81767	0.201
4.83581	-0.013	4.83766	0.209
4.85579	-0.01	4.85765	0.223
4.87578	-0.036	4.87764	0.234
4.89576	-0.02	4.89763	0.216
4.91574	-0.011	4.91762	0.229
4.93573	-0.017	4.93761	0.252
4.95571	-0.014	4.9576	0.265
4.97569	-0.011	4.97759	0.246
4.99567	-0.029	4.99758	0.267
5.01566	-0.014	5.01757	0.27
5.03564	-0.01	5.03756	0.266
5.05562	-0.008	5.05755	0.27
5.0756	-0.02	5.07754	0.277
5.09559	-0.015	5.09753	0.299
5.11557	-0.024	5.11752	0.281
5.13555	-0.019	5.13751	0.285
5.15553	-0.001	5.1575	0.294
5.17552	-0.023	5.17749	0.302
5.1955	-0.012	5.19748	0.304
5.21548	-0.019	5.21747	0.306
5.23547	-0.023	5.23746	0.304
5.25545	-0.015	5.25745	0.305
5.27543	-0.024	5.27744	0.314
5.29541	-0.028	5.29743	0.319
5.3154	-0.01	5.31742	0.31
5.33538	-0.012	5.33741	0.309
5.35536	-0.007	5.3574	0.326
5.37534	-0.038	5.37739	0.308
5.39533	-0.027	5.39738	0.338
5.41531	-0.013	5.41737	0.335
5.43529	-0.015	5.43737	0.337
5.45528	-0.006	5.45736	0.307
5.47526	-0.013	5.47735	0.324
5.49524	-0.027	5.49734	0.35
5.51522	-0.008	5.51733	0.342
5.53521	-0.012	5.53732	0.352
5.55519	-0.025	5.55731	0.338
5.57517	-0.015	5.5773	0.338
5.59515	-0.021	5.59729	0.353
5.61514	-0.022	5.61728	0.347
5.63512	-0.027	5.63727	0.353
5.6551	-0.003	5.65726	0.356
5.67508	-0.019	5.67725	0.368
5.69507	-0.025	5.69724	0.381
5.71505	-0.023	5.71723	0.374
5.73503	-0.015	5.73722	0.371
5.75502	-0.024	5.75721	0.369
5.775	-0.011	5.7772	0.396
5.79498	-0.021	5.79719	0.387
5.81496	-0.02	5.81718	0.396
5.83495	-0.02	5.83717	0.395
5.85493	-0.016	5.85716	0.398
5.87491	-0.007	5.87715	0.403
5.89489	-0.026	5.89714	0.371
5.91488	-0.035	5.91713	0.394
5.93486	-0.01	5.93712	0.384
5.95484	-0.039	5.95711	0.389
5.97483	-0.032	5.9771	0.384
5.99481	-0.032	5.99709	0.388
6.01479	-0.012	6.01708	0.39
6.03477	-0.027	6.03707	0.369
6.05476	-0.02	6.05707	0.388
6.07474	-0.022	6.07706	0.38
6.09472	-0.025	6.09705	0.39
6.1147	-0.009	6.11704	0.399
6.13469	-0.02	6.13703	0.392
6.15467	-0.017	6.15702	0.401
6.17465	-0.029	6.17701	0.413
6.19463	-0.021	6.197	0.376
6.21462	-0.015	6.21699	0.36
6.2346	-0.04	6.23698	0.373
6.25458	-0.027	6.25697	0.366
6.27457	-0.015	6.27696	0.359
6.29455	-0.014	6.29695	0.348
6.31453	-0.014	6.31694	0.362
6.33451	-0.031	6.33693	0.358
6.3545	-0.036	6.35692	0.358
6.37448	-0.029	6.37691	0.348
6.39446	-0.027	6.3969	0.375
6.41444	-0.044	6.41689	0.37
6.43443	-0.028	6.43688	0.363
6.45441	-0.029	6.45687	0.343
6.47439	-0.029	6.47686	0.36
6.49438	-0.03	6.49685	0.365
6.51436	-0.038	6.51684	0.36
6.53434	-0.032	6.53683	0.347
6.55432	-0.039	6.55682	0.349
6.57431	-0.011	6.57681	0.358
6.59429	-0.027	6.5968	0.346
6.61427	-0.035	6.61679	0.336
6.63425	-0.031	6.63678	0.356
6.65424	-0.03	6.65677	0.335
6.67422	-0.025	6.67676	0.333
6.6942	-0.037	6.69676	0.345
6.71418	-0.036	6.71675	0.341
6.73417	-0.045	6.73674	0.333
6.75415	-0.021	6.75673	0.346
6.77413	-0.027	6.77672	0.346
6.79412	-0.016	6.79671	0.334
6.8141	-0.029	6.8167	0.341
6.83408	-0.014	6.83669	0.333
6.85406	-0.026	6.85668	0.331
6.87405	-0.047	6.87667	0.339
6.89403	-0.041	6.89666	0.339
6.91401	-0.025	6.91665	0.339
6.93399	-0.031	6.93664	0.327
6.95398	-0.044	6.95663	0.337
6.97396	-0.018	6.97662	0.309
6.99394	-0.027	6.99661	0.34
7.01393	-0.027	7.0166	0.327
7.03391	-0.034	7.03659	0.323
7.05389	-0.035	7.05658	0.326
7.07387	-0.03	7.07657	0.331
7.09386	-0.028	7.09656	0.343
7.11384	-0.016	7.11655	0.337
7.13382	-0.024	7.13654	0.342
7.1538	-0.006	7.15653	0.375
7.17379	-0.011	7.17652	0.358
7.19377	-0.011	7.19651	0.388
7.21375	-0.008	7.2165	0.409
7.23373	0.021	7.23649	0.42
7.25372	0.035	7.25648	0.434
7.2737	0.033	7.27647	0.483
7.29368	0.061	7.29646	0.511
7.31367	0.066	7.31645	0.568
7.33365	0.088	7.33645	0.619
7.35363	0.124	7.35644	0.659
7.37361	0.161	7.37643	0.746
7.3936	0.184	7.39642	0.828
7.41358	0.226	7.41641	0.911
7.43356	0.272	7.4364	1.008
7.45354	0.333	7.45639	1.113
7.47353	0.388	7.47638	1.227
7.49351	0.468	7.49637	1.356
7.51349	0.528	7.51636	1.486
7.53348	0.622	7.53635	1.655
7.55346	0.686	7.55634	1.809
7.57344	0.773	7.57633	2.018
7.59342	0.902	7.59632	2.21
7.61341	0.99	7.61631	2.454
7.63339	1.098	7.6363	2.713
7.65337	1.2	7.65629	2.995
7.67335	1.346	7.67628	3.316
7.69334	1.459	7.69627	3.686
7.71332	1.601	7.71626	4.126
7.7333	1.752	7.73625	4.577
7.75328	1.9	7.75624	5.074
7.77327	2.071	7.77623	5.631
7.79325	2.245	7.79622	6.278
7.81323	2.446	7.81621	6.93
7.83322	2.674	7.8362	7.719
7.8532	2.901	7.85619	8.598
7.87318	3.159	7.87618	9.531
7.89316	3.473	7.89617	10.603
7.91315	3.83	7.91616	11.757
7.93313	4.232	7.93615	13.092
7.95311	4.722	7.95614	14.573
7.97309	5.35	7.97614	16.232
7.99308	6.17	7.99613	18.185
8.01306	7.115	8.01612	20.56
8.03304	8.339	8.03611	23.365
8.05303	9.899	8.0561	26.563
8.07301	11.894	8.07609	30.616
8.09299	14.326	8.09608	35.267
8.11297	17.427	8.11607	40.498
8.13296	21.155	8.13606	46.017
8.15294	25.506	8.15605	52.381
8.17292	30.146	8.17604	59.007
8.1929	35.291	8.19603	66.085
8.21289	40.429	8.21602	72.905
8.23287	45.625	8.23601	80.456
8.25285	50.756	8.256	87.919
8.27283	55.971	8.27599	95.13
8.29282	61.028	8.29598	101.452
8.3128	65.884	8.31597	107.917
8.33278	70.411	8.33596	114.281
8.35277	74.77	8.35595	120.176
8.37275	78.683	8.37594	125.761
8.39273	81.97	8.39593	131.236
8.41271	85.488	8.41592	136.516
8.4327	88.727	8.43591	141.256
8.45268	91.746	8.4559	145.564
8.47266	94.526	8.47589	149.426
8.49264	97.277	8.49588	153.243
8.51263	99.585	8.51587	156.494
8.53261	101.573	8.53586	159.333
8.55259	102.959	8.55585	161.799
8.57258	104.079	8.57584	163.784
8.59256	104.732	8.59583	165.196
8.61254	104.878	8.61583	166.023
8.63252	104.627	8.63582	166.171
8.65251	103.898	8.65581	165.733
8.67249	102.826	8.6758	164.937
8.69247	101.383	8.69579	163.508
8.71245	99.751	8.71578	161.775
8.73244	97.941	8.73577	159.753
8.75242	96.145	8.75576	157.598
8.7724	94.262	8.77575	155.117
8.79239	92.542	8.79574	152.638
8.81237	90.784	8.81573	150.084
8.83235	89.195	8.83572	147.652
8.85233	87.623	8.85571	145.111
8.87232	86.216	8.8757	142.578
8.8923	84.845	8.89569	140.181
8.91228	83.59	8.91568	137.874
8.93226	82.415	8.93567	135.577
8.95225	81.341	8.95566	133.331
8.97223	80.313	8.97565	131.282
8.99221	79.325	8.99564	129.32
9.01219	78.478	9.01563	127.359
9.03218	77.63	9.03562	125.431
9.05216	76.885	9.05561	123.721
9.07214	76.164	9.0756	121.898
9.09213	75.504	9.09559	120.15
9.11211	74.885	9.11558	118.478
9.13209	74.237	9.13557	116.931
9.15207	73.628	9.15556	115.367
9.17206	73.08	9.17555	113.926
9.19204	72.517	9.19554	112.485
9.21202	72.01	9.21553	111.18
9.232	71.53	9.23552	109.866
9.25199	71.101	9.25552	108.573
9.27197	70.619	9.27551	107.349
9.29195	70.153	9.2955	106.242
9.31194	69.722	9.31549	105.158
9.33192	69.308	9.33548	104.156
9.3519	68.901	9.35547	103.256
9.37188	68.518	9.37546	102.343
9.39187	68.197	9.39545	101.493
9.41185	67.874	9.41544	100.656
9.43183	67.563	9.43543	99.915
9.45181	67.209	9.45542	99.244
9.4718	66.933	9.47541	98.621
9.49178	66.609	9.4954	98.053
9.51176	66.308	9.51539	97.576
9.53174	66.025	9.53538	97.141
9.55173	65.778	9.55537	96.77
9.57171	65.559	9.57536	96.47
9.59169	65.323	9.59535	96.301
9.61168	65.041	9.61534	96.208
9.63166	64.796	9.63533	96.241
9.65164	64.572	9.65532	96.43
9.67162	64.292	9.67531	96.729
9.69161	64.043	9.6953	97.174
9.71159	63.819	9.71529	97.78
9.73157	63.615	9.73528	98.555
9.75155	63.439	9.75527	99.448
9.77154	63.262	9.77526	100.619
9.79152	63.031	9.79525	102.023
9.8115	62.818	9.81524	103.648
9.83149	62.631	9.83523	105.487
9.85147	62.423	9.85522	107.571
9.87145	62.28	9.87521	109.737
9.89143	62.124	9.89521	112.083
9.91142	62.003	9.9152	114.629
9.9314	61.874	9.93519	117.42
9.95138	61.744	9.95518	120.381
9.97136	61.626	9.97517	123.613
9.99135	61.526	9.99516	126.772
10.0113	61.411	10.0151	130.09
10.0313	61.367	10.0351	133.327
10.0513	61.306	10.0551	136.342
10.0713	61.259	10.0751	139.522
10.0913	61.286	10.0951	142.607
10.1112	61.287	10.1151	145.585
10.1312	61.293	10.1351	148.343
10.1512	61.316	10.1551	151.064
10.1712	61.348	10.1751	153.53
10.1912	61.388	10.1951	155.635
10.2112	61.457	10.2151	157.312
10.2311	61.558	10.235	158.757
10.2511	61.65	10.255	159.855
10.2711	61.748	10.275	160.559
10.2911	61.852	10.295	160.895
10.3111	61.863	10.315	160.896
10.3311	61.892	10.335	160.553
10.351	61.872	10.355	159.812
10.371	61.853	10.375	158.666
10.391	61.838	10.395	157.17
10.411	61.759	10.415	155.308
10.431	61.695	10.4349	153.126
10.4509	61.556	10.4549	150.81
10.4709	61.425	10.4749	148.089
10.4909	61.153	10.4949	145.125
10.5109	60.894	10.5149	142.09
10.5309	60.589	10.5349	138.988
10.5509	60.251	10.5549	135.665
10.5708	59.866	10.5749	132.233
10.5908	59.506	10.5949	128.787
10.6108	59.066	10.6149	125.359
10.6308	58.639	10.6348	121.762
10.6508	58.117	10.6548	118.216
10.6708	57.586	10.6748	114.874
10.6907	57.031	10.6948	111.408
10.7107	56.46	10.7148	108.077
10.7307	55.849	10.7348	104.957
10.7507	55.198	10.7548	101.937
10.7707	54.573	10.7748	98.89
10.7907	53.913	10.7948	95.97
10.8106	53.284	10.8148	93.148
10.8306	52.635	10.8347	90.546
10.8506	51.943	10.8547	87.917
10.8706	51.301	10.8747	85.463
10.8906	50.604	10.8947	83.18
10.9106	49.959	10.9147	81.106
10.9305	49.317	10.9347	79.018
10.9505	48.726	10.9547	76.96
10.9705	48.139	10.9747	75.019
10.9905	47.576	10.9947	73.268
11.0105	46.977	11.0147	71.471
11.0304	46.435	11.0347	69.795
11.0504	45.892	11.0546	68.282
11.0704	45.355	11.0746	66.87
11.0904	44.811	11.0946	65.459
11.1104	41.714	11.1146	64.034
11.1304	42.32	11.1346	62.805
11.1503	43.037	11.1546	61.536
11.1703	43.374	11.1746	60.27
11.1903	43.418	11.1946	59.039
11.2103	43.231	11.2146	58.001
11.2303	42.884	11.2346	56.93
11.2503	42.5	11.2545	55.925
11.2702	42.065	11.2745	54.93
11.2902	41.634	11.2945	53.975
11.3102	41.186	11.3145	53.031
11.3302	40.815	11.3345	52.051
11.3502	40.462	11.3545	51.074
11.3702	40.126	11.3745	50.194
11.3901	39.823	11.3945	49.342
11.4101	39.571	11.4145	48.555
11.4301	39.321	11.4345	47.757
11.4501	39.075	11.4544	47.017
11.4701	38.871	11.4744	46.224
11.49	38.695	11.4944	45.447
11.51	38.5	11.5144	44.73
11.53	38.351	11.5344	44.035
11.55	38.182	11.5544	43.377
11.57	38.024	11.5744	42.757
11.59	37.934	11.5944	42.202
11.6099	37.803	11.6144	41.677
11.6299	37.735	11.6344	41.156
11.6499	37.638	11.6544	40.645
11.6699	37.619	11.6743	40.191
11.6899	37.58	11.6943	39.782
11.7099	37.589	11.7143	39.409
11.7298	37.639	11.7343	39.168
11.7498	37.727	11.7543	38.95
11.7698	37.843	11.7743	38.78
11.7898	38	11.7943	38.67
11.8098	38.214	11.8143	38.642
11.8298	38.455	11.8343	38.664
11.8497	38.75	11.8543	38.74
11.8697	39.084	11.8742	38.95
11.8897	39.487	11.8942	39.207
11.9097	39.935	11.9142	39.566
11.9297	40.438	11.9342	40.001
11.9497	40.988	11.9542	40.485
11.9696	41.573	11.9742	40.989
11.9896	42.21	11.9942	41.534
12.0096	42.892	12.0142	42.164
12.0296	43.548	12.0342	42.863
12.0496	44.33	12.0542	43.557
12.0695	45.116	12.0741	44.357
12.0895	45.923	12.0941	45.14
12.1095	46.663	12.1141	45.924
12.1295	47.473	12.1341	46.648
12.1495	48.301	12.1541	47.414
12.1695	49.045	12.1741	48.204
12.1894	49.834	12.1941	48.981
12.2094	50.602	12.2141	49.708
12.2294	51.321	12.2341	50.441
12.2494	51.955	12.2541	51.187
12.2694	52.584	12.2741	51.856
12.2894	53.202	12.294	52.46
12.3093	53.739	12.314	53.013
12.3293	54.247	12.334	53.523
12.3493	54.726	12.354	53.997
12.3693	55.133	12.374	54.408
12.3893	55.51	12.394	54.85
12.4093	55.823	12.414	55.268
12.4292	56.132	12.434	55.661
12.4492	56.389	12.454	56.027
12.4692	56.627	12.474	56.337
12.4892	56.846	12.4939	56.615
12.5092	57.042	12.5139	56.946
12.5291	57.194	12.5339	57.272
12.5491	57.308	12.5539	57.677
12.5691	57.443	12.5739	58.127
12.5891	57.525	12.5939	58.657
12.6091	57.594	12.6139	59.208
12.6291	57.646	12.6339	59.798
12.649	57.642	12.6539	60.447
12.669	57.638	12.6739	61.156
12.689	57.589	12.6938	61.93
12.709	57.508	12.7138	62.81
12.729	57.364	12.7338	63.847
12.749	57.262	12.7538	64.971
12.7689	57.105	12.7738	66.243
12.7889	56.922	12.7938	67.59
12.8089	56.663	12.8138	68.797
12.8289	56.378	12.8338	70.069
12.8489	56.042	12.8538	71.473
12.8689	55.702	12.8738	72.763
12.8888	55.293	12.8938	74.102
12.9088	54.838	12.9137	75.397
12.9288	54.373	12.9337	76.84
12.9488	53.846	12.9537	78.227
12.9688	53.284	12.9737	79.246
12.9888	52.674	12.9937	79.891
13.0087	52.044	13.0137	80.4
13.0287	51.446	13.0337	80.72
13.0487	50.789	13.0537	80.83
13.0687	50.125	13.0737	80.753
13.0887	49.439	13.0937	80.444
13.1086	48.746	13.1136	79.793
13.1286	48.028	13.1336	78.88
13.1486	47.344	13.1536	77.731
13.1686	46.652	13.1736	76.319
13.1886	45.99	13.1936	74.731
13.2086	45.296	13.2136	73.044
13.2285	44.601	13.2336	71.231
13.2485	43.924	13.2536	69.29
13.2685	43.237	13.2736	67.242
13.2885	42.527	13.2936	65.317
13.3085	41.863	13.3135	63.266
13.3285	41.237	13.3335	61.282
13.3484	40.589	13.3535	59.357
13.3684	39.92	13.3735	57.496
13.3884	39.285	13.3935	55.588
13.4084	38.655	13.4135	53.763
13.4284	37.996	13.4335	51.928
13.4484	37.384	13.4535	50.245
13.4683	36.727	13.4735	48.578
13.4883	36.105	13.4935	47.014
13.5083	35.442	13.5135	45.576
13.5283	34.787	13.5334	44.201
13.5483	34.109	13.5534	42.738
13.5682	33.459	13.5734	41.301
13.5882	32.804	13.5934	39.954
13.6082	32.116	13.6134	38.696
13.6282	31.451	13.6334	37.47
13.6482	30.833	13.6534	36.259
13.6682	30.177	13.6734	35.078
13.6881	29.534	13.6934	33.93
13.7081	28.948	13.7134	32.769
13.7281	28.324	13.7333	31.655
13.7481	27.699	13.7533	30.565
13.7681	27.076	13.7733	29.552
13.7881	26.511	13.7933	28.574
13.808	25.919	13.8133	27.645
13.828	25.363	13.8333	26.777
13.848	24.798	13.8533	25.927
13.868	24.25	13.8733	25.06
13.888	23.695	13.8933	24.232
13.908	23.13	13.9133	23.484
13.9279	22.576	13.9332	22.665
13.9479	22.089	13.9532	21.888
13.9679	21.61	13.9732	21.177
13.9879	21.125	13.9932	20.502
14.0079	20.648	14.0132	19.853
14.0279	20.195	14.0332	19.168
14.0478	19.72	14.0532	18.476
14.0678	19.276	14.0732	17.845
14.0878	18.854	14.0932	17.209
14.1078	18.46	14.1132	16.577
14.1278	18.055	14.1332	15.989
14.1477	17.647	14.1531	15.475
14.1677	17.266	14.1731	14.962
14.1877	16.895	14.1931	14.426
14.2077	16.526	14.2131	13.886
14.2277	16.172	14.2331	13.43
14.2477	15.837	14.2531	12.919
14.2676	15.503	14.2731	12.445
14.2876	15.17	14.2931	11.988
14.3076	14.837	14.3131	11.567
14.3276	14.517	14.3331	11.137
14.3476	14.233	14.353	10.738
14.3676	13.936	14.373	10.34
14.3875	13.641	14.393	9.919
14.4075	13.367	14.413	9.526
14.4275	13.086	14.433	9.143
14.4475	12.808	14.453	8.757
14.4675	12.544	14.473	8.387
14.4875	12.311	14.493	8.045
14.5074	12.063	14.513	7.702
14.5274	11.836	14.533	7.399
14.5474	11.603	14.5529	7.084
14.5674	11.398	14.5729	6.757
14.5874	11.19	14.5929	6.451
14.6073	10.994	14.6129	6.159
14.6273	10.805	14.6329	5.883
14.6473	10.599	14.6529	5.603
14.6673	10.421	14.6729	5.345
14.6873	10.237	14.6929	5.124
14.7073	10.088	14.7129	4.917
14.7272	9.94	14.7329	4.662
14.7472	9.765	14.7529	4.418
14.7672	9.601	14.7728	4.183
14.7872	9.475	14.7928	3.974
14.8072	9.357	14.8128	3.74
14.8272	9.256	14.8328	3.549
14.8471	9.113	14.8528	3.395
14.8671	8.999	14.8728	3.221
14.8871	8.878	14.8928	3.014
14.9071	8.776	14.9128	2.866
14.9271	8.661	14.9328	2.676
14.9471	8.582	14.9528	2.53
14.967	8.501	14.9727	2.367
14.987	8.411	14.9927	2.239
15.007	8.327	15.0127	2.111
15.027	8.267	15.0327	1.977
15.047	8.207	15.0527	1.876
15.067	8.148	15.0727	1.762
15.0869	8.1	15.0927	1.652
15.1069	8.038	15.1127	1.54
15.1269	7.987	15.1327	1.403
15.1469	7.913	15.1527	1.322
15.1669	7.842	15.1726	1.211
15.1868	7.802	15.1926	1.116
15.2068	7.712	15.2126	1.023
15.2268	7.678	15.2326	0.929
15.2468	7.624	15.2526	0.822
15.2668	7.579	15.2726	0.713
15.2868	7.522	15.2926	0.618
15.3067	7.453	15.3126	0.52
15.3267	7.406	15.3326	0.411
15.3467	7.361	15.3526	0.295
15.3667	7.294	15.3726	0.22
15.3867	7.221	15.3925	0.132
15.4067	7.156	15.4125	0.03
15.4266	7.11	15.4325	-0.045
15.4466	7.039	15.4525	-0.177
15.4666	6.955	15.4725	-0.247
15.4866	6.881	15.4925	-0.365
15.5066	6.809	15.5125	-0.948
15.5266	6.717	15.5325	-0.784
15.5465	6.641	15.5525	-0.632
15.5665	6.57	15.5725	-0.608
15.5865	6.5	15.5924	-0.612
15.6065	6.426	15.6124	-0.693
15.6265	6.343	15.6324	-0.792
15.6464	6.27	15.6524	-0.928
15.6664	6.2	15.6724	-1.017
15.6864	6.109	15.6924	-1.119
15.7064	6.051	15.7124	-1.258
15.7264	5.975	15.7324	-1.363
15.7464	5.915	15.7524	-1.476
15.7663	5.847	15.7724	-1.549
15.7863	5.777	15.7923	-1.643
15.8063	5.703	15.8123	-1.724
15.8263	5.646	15.8323	-1.823
15.8463	5.589	15.8523	-1.904
15.8663	5.533	15.8723	-1.98
15.8862	5.469	15.8923	-2.044
15.9062	5.411	15.9123	-2.107
15.9262	5.356	15.9323	-2.175
15.9462	5.305	15.9523	-2.257
15.9662	5.273	15.9723	-2.322
15.9862	5.208	15.9923	-2.381
16.0061	5.185	16.0122	-2.457
16.0261	5.123	16.0322	-2.51
16.0461	5.116	16.0522	-2.557
16.0661	5.056	16.0722	-2.619
16.0861	5.03	16.0922	-2.683
16.1061	4.983	16.1122	-2.739
16.126	4.953	16.1322	-2.784
16.146	4.916	16.1522	-2.823
16.166	4.908	16.1722	-2.867
16.186	4.887	16.1922	-2.908
16.206	4.85	16.2121	-2.946
16.2259	4.832	16.2321	-2.987
16.2459	4.8	16.2521	-3.005
16.2659	4.791	16.2721	-3.074
16.2859	4.783	16.2921	-3.096
16.3059	4.759	16.3121	-3.127
16.3259	4.74	16.3321	-3.16
16.3458	4.748	16.3521	-3.174
16.3658	4.726	16.3721	-3.215
16.3858	4.704	16.3921	-3.227
16.4058	4.7	16.412	-3.269
16.4258	4.69	16.432	-3.293
16.4458	4.7	16.452	-3.284
16.4657	4.677	16.472	-3.339
16.4857	4.659	16.492	-3.344
16.5057	4.638	16.512	-3.352
16.5257	4.649	16.532	-3.391
16.5457	4.639	16.552	-3.372
16.5657	4.64	16.572	-3.401
16.5856	4.625	16.592	-3.414
16.6056	4.619	16.612	-3.434
16.6256	4.605	16.6319	-3.427
16.6456	4.597	16.6519	-3.442
16.6656	4.613	16.6719	-3.442
16.6855	4.588	16.6919	-3.467
16.7055	4.584	16.7119	-3.48
16.7255	4.575	16.7319	-3.465
16.7455	4.577	16.7519	-3.474
16.7655	4.57	16.7719	-3.481
16.7855	4.581	16.7919	-3.486
16.8054	4.563	16.8119	-3.507
16.8254	4.552	16.8318	-3.475
16.8454	4.535	16.8518	-3.49
16.8654	4.53	16.8718	-3.515
16.8854	4.525	16.8918	-3.512
16.9054	4.529	16.9118	-3.502
16.9253	4.507	16.9318	-3.533
16.9453	4.51	16.9518	-3.518
16.9653	4.495	16.9718	-3.525
16.9853	4.478	16.9918	-3.529
17.0053	4.464	17.0118	-3.53
17.0253	4.458	17.0317	-3.541
17.0452	4.456	17.0517	-3.554
17.0652	4.449	17.0717	-3.556
17.0852	4.429	17.0917	-3.558
17.1052	4.442	17.1117	-3.553
17.1252	4.426	17.1317	-3.553
17.1452	4.401	17.1517	-3.569
17.1651	4.391	17.1717	-3.566
17.1851	4.363	17.1917	-3.579
17.2051	4.375	17.2117	-3.587
17.2251	4.363	17.2317	-3.605
17.2451	4.35	17.2516	-3.592
17.265	4.335	17.2716	-3.594
17.285	4.312	17.2916	-3.639
17.305	4.287	17.3116	-3.631
17.325	4.287	17.3316	-3.638
17.345	4.279	17.3516	-3.661
17.365	4.262	17.3716	-3.651
17.3849	4.234	17.3916	-3.656
17.4049	4.227	17.4116	-3.676
17.4249	4.223	17.4316	-3.679
17.4449	4.195	17.4515	-3.707
17.4649	4.19	17.4715	-3.704
17.4849	4.186	17.4915	-3.715
17.5048	4.163	17.5115	-3.74
17.5248	4.146	17.5315	-3.729
17.5448	4.144	17.5515	-3.76
17.5648	4.13	17.5715	-3.762
17.5848	4.141	17.5915	-3.777
17.6048	4.112	17.6115	-3.796
17.6247	4.075	17.6315	-3.805
17.6447	4.063	17.6514	-3.817
17.6647	4.055	17.6714	-3.819
17.6847	4.042	17.6914	-3.829
17.7047	4.036	17.7114	-3.858
17.7246	4.021	17.7314	-3.878
17.7446	4.003	17.7514	-3.872
17.7646	4	17.7714	-3.876
17.7846	4	17.7914	-3.899
17.8046	3.99	17.8114	-3.899
17.8246	3.955	17.8314	-3.913
17.8445	3.949	17.8514	-3.945
17.8645	3.937	17.8713	-3.942
17.8845	3.916	17.8913	-3.925
17.9045	3.919	17.9113	-3.956
17.9245	3.896	17.9313	-3.965
17.9445	3.876	17.9513	-3.963
17.9644	3.879	17.9713	-3.959
17.9844	3.875	17.9913	-4.006
18.0044	3.865
18.07	1.82
18.09	1.79
18.11	1.79
18.13	1.76
18.15	1.74
18.17	1.72
18.19	1.73
18.21	1.69
18.23	1.68
18.25	1.67
18.27	1.67
18.29	1.65
18.31	1.63
18.33	1.63
18.35	1.62
18.37	1.6
18.39	1.6
18.41	1.59
18.43	1.57
18.45	1.57
18.47	1.55
18.49	1.55
18.51	1.53
18.53	1.53
18.55	1.5
18.57	1.5
18.59	1.5
18.61	1.48
18.63	1.48
18.65	1.47
18.67	1.47
18.69	1.45
18.71	1.46
18.73	1.44
18.75	1.44
18.77	1.44
18.79	1.43
18.81	1.41
18.83	1.41
18.85	1.4
18.87	1.39
18.89	1.38
18.91	1.39
18.93	1.38
18.95	1.38
18.97	1.37
18.99	1.36
19.01	1.36
19.03	1.36
19.05	1.34
19.07	1.34
19.09	1.34
19.11	1.32
19.13	1.31
19.15	1.32
19.16	1.32
19.18	1.31
19.2	1.3
19.22	1.3
19.24	1.28
19.26	1.3
19.28	1.28
19.3	1.27
19.32	1.27
19.34	1.26
19.36	1.25
19.38	1.26
19.4	1.26
19.42	1.23
19.44	1.24
19.46	1.23
19.48	1.22
19.5	1.22

## Sheet: Supplementary Figure 1f
	Extended Data Figure 1f

[truncated: 8 more sheets: Supplementary Figure 1g, Supplementary Figure 2b, Supplementary Figure 2c, Supplementary Figure 2d, Supplementary Figure 2e, Supplementary Figure 6c, Supplementary Figure 7a, Supplementary Figure 9f]
